# Supplementary material for: Low-temperature cold plasma promotes wound healing by inhibiting skin inflammation and improving skin microbiome
Source: Front Bioeng Biotechnol. 2025 Feb 20;13:1511259. doi: 10.3389/fbioe.2025.1511259 (PMC11882593; doi:10.3389/fbioe.2025.1511259)
Supplement: Supplementary file 1 [file Table1.xlsx]

## Sheet: Sheet1
Gene	Forward primer (5’to3’)	Reverse primer (5’to3’)
GADPH	TGTGTCCGTCGTGGATCTGA	TTGCTGTTGAAGTCGCAGGAG
TNF-α	GACGTGGAACTGGCAGAAGAG	GCCACAAGCAGGAATGAGAAG
IL-6	ACAAAGCCAGAGTCCTTCAGAG	GGCAGAGGGGTTGACTT
IL-1β	TCCAGGATGAGGACATGAGCA	GAACGTCACACACCAGCAGGT
MMP-3	TGCATGACAGTGCAAGGGAT	ACACCACACCTGGGCTTATG
MMP-9	AACCTCCAACCTCACGGACA	TTTGGAATCGACCCACGTCT
VEGF	GCAGGGGACAGAGGGACTTG	GAGGCCATCGCTGCACTCA
bFGF	GTCAAACTACAGCTCCAAGCAGAA	AGGTACCGGTTCGCACACA
TGF-β	CTCCCGTGGCTTCTAGTGC	GCCTTAGTTTGGACAGGATCTG
COL-Ⅰ	GACAGGCGAACAAGGTGACAGAG	CAGGAGAACCAGGAGAACCAGGAG
α-SMA	GTCCCAGACATCAGGGAGTAA	TCGGATACTTCAGCGTCAGGA
Aqp5	TGGAGCAGGCATCCTGTACT	CGGTGAAGTAGATCCCCACAA
Spint1	GCTCTGTGTTGGGGTCACA	CAAAGGAGCCATACGCCGA
Nlrp3	AGGCTGCTATCTGGAGGAACT	CTTTCTCGGGCGGGTAATCT
Icam1	GCCTCCGGACTTTCGATCTT	TGTTTGTGCTCTCCTGGGTC
Ptx3	CAGGAGAGCCGTGACGC	ATTGCTGTTTCACAACCTGCG
Thbs1	TGCAGGACAGCATCCGAAAA	GGTAACCGAGTTCTGGCAGT
